# Supplementary material for: Genetic diversity and virulence of Bacillus cereus group isolates from bloodstream infections
Source: Microbiol Spectr. 2025 Jan 28;13(3):e02407-24. doi: 10.1128/spectrum.02407-24 (PMC11878096; doi:10.1128/spectrum.02407-24)
Supplement: Table S1 — The consensus length, total read count, and average coverage of virulence gene identification using CLC genomics workbench for each isolate are shown. [file spectrum.02407-24-s0001.xlsx]

## Sheet: BCER1
Supplemental table. The consensus length, total read count, average coverage of virulence gene identification using CLC genomics workbench for each isolate are shown.
Name	Consensus length	Total read count	Average coverage	Reference sequence	Reference length
capA mapping	1213	147	20.18	capA	1236
capD mapping	1501	120	13.15	capD	1530
cerA mapping	852	184	39.26	cerA	852
cerB mapping	1002	218	38.31	cerB	1002
cesA mapping	307	2	0.03	cesA	10176
cesB mapping	0	0	0	cesB	8046
cesC mapping	0	0	0	cesC	876
cesD mapping	0	0	0	cesD	807
ef mapping	0	0	0	ef	2403
enterotoxin1_BC0813 mapping	1305	226	30.74	enterotoxin1_BC0813	1296
enterotoxin2_BC1953 mapping	1293	175	24.68	enterotoxin2_BC1953	1293
enterotoxin3_BC2952 mapping	1475	152	18.09	enterotoxin3_BC2952	1488
enterotoxin4_BC5239 mapping	885	166	32.34	enterotoxin4_BC5239	891
hblA_BC3101 mapping	1401	182	25.73	hblA_BC3101	1401
hblB_BC3102 mapping	1128	116	19.94	hblB_BC3102	1128
hblC_BC3104 mapping	1320	174	24.54	hblC_BC3104	1320
hblD_BC3103 mapping	1221	151	22.23	hblD_BC3103	1221
hlyA_BC4175 mapping	840	171	37.23	hlyA_BC4175	840
hlyII_BC3523 mapping	0	0	0	hlyII_BC3523	1239
hlyIII_BC5449 mapping	648	190	54.92	hlyIII_BC5449	648
hlyR_BC2196 mapping	645	61	16.39	hlyR_BC2196	645
lef mapping	0	0	0	lef	2430
nheA_BC1809 mapping	1161	196	31.71	nheA_BC1809	1161
nheB_BC1810 mapping	1209	202	30.12	nheB_BC1810	1209
nheC_BC1811 mapping	1080	124	21.85	nheC_BC1811	1080
plcR mapping	858	269	60.95	plcR	858
capC mapping	450	99	39.15	capC	450
capB mapping	1081	153	22.02	capB	1194
pagA mapping	0	0	0	pagA	2295

## Sheet: BCER2
Supplemental table. The consensus length, total read count, average coverage of virulence gene identification using CLC genomics workbench for each isolate are shown.
Name	Consensus length	Total read count	Average coverage	Reference sequence	Reference length
capA mapping	0	0	0	capA	1236
capD mapping	0	0	0	capD	1530
cerA mapping	852	168	34.06	cerA	852
cerB mapping	1000	182	31.45	cerB	1002
cesA mapping	0	0	0	cesA	10176
cesB mapping	0	0	0	cesB	8046
cesC mapping	0	0	0	cesC	876
cesD mapping	0	0	0	cesD	807
ef mapping	0	0	0	ef	2403
enterotoxin1_BC0813 mapping	1295	210	27.77	enterotoxin1_BC0813	1296
enterotoxin2_BC1953 mapping	1297	179	24.37	enterotoxin2_BC1953	1293
enterotoxin3_BC2952 mapping	1209	75	8.6	enterotoxin3_BC2952	1488
enterotoxin4_BC5239 mapping	891	241	46.36	enterotoxin4_BC5239	891
hblA_BC3101 mapping	0	0	0	hblA_BC3101	1401
hblB_BC3102 mapping	0	0	0	hblB_BC3102	1128
hblC_BC3104 mapping	0	0	0	hblC_BC3104	1320
hblD_BC3103 mapping	0	0	0	hblD_BC3103	1221
hlyA_BC4175 mapping	840	133	27.7	hlyA_BC4175	840
hlyII_BC3523 mapping	0	0	0	hlyII_BC3523	1239
hlyIII_BC5449 mapping	648	120	32.7	hlyIII_BC5449	648
hlyR_BC2196 mapping	644	54	14.11	hlyR_BC2196	645
lef mapping	0	0	0	lef	2430
nheA_BC1809 mapping	1161	164	24.25	nheA_BC1809	1161
nheB_BC1810 mapping	1203	146	21.37	nheB_BC1810	1209
nheC_BC1811 mapping	1066	92	14.98	nheC_BC1811	1080
plcR mapping	850	273	57.21	plcR	858
capC mapping	0	0	0	capC	450
capB mapping	0	0	0	capB	1194
pagA mapping	0	0	0	pagA	2295

## Sheet: BCER3
Supplemental table. The consensus length, total read count, average coverage of virulence gene identification using CLC genomics workbench for each isolate are shown.
Name	Consensus length	Total read count	Average coverage	Reference sequence	Reference length
capA mapping	0	0	0	capA	1236
capD mapping	0	0	0	capD	1530
cerA mapping	852	281	61.66	cerA	852
cerB mapping	1002	411	75.14	cerB	1002
cesA mapping	22	2	0.00413	cesA	10176
cesB mapping	0	0	0	cesB	8046
cesC mapping	0	0	0	cesC	876
cesD mapping	0	0	0	cesD	807
ef mapping	0	0	0	ef	2403
enterotoxin1_BC0813 mapping	1259	343	46.14	enterotoxin1_BC0813	1296
enterotoxin2_BC1953 mapping	1295	276	36.89	enterotoxin2_BC1953	1293
enterotoxin3_BC2952 mapping	1486	164	19.38	enterotoxin3_BC2952	1488
enterotoxin4_BC5239 mapping	891	393	77.16	enterotoxin4_BC5239	891
hblA_BC3101 mapping	1401	189	26.37	hblA_BC3101	1401
hblB_BC3102 mapping	1093	149	23.56	hblB_BC3102	1128
hblC_BC3104 mapping	1320	245	35.2	hblC_BC3104	1320
hblD_BC3103 mapping	1221	157	23.25	hblD_BC3103	1221
hlyA_BC4175 mapping	840	261	54.12	hlyA_BC4175	840
hlyII_BC3523 mapping	1239	292	44.83	hlyII_BC3523	1239
hlyIII_BC5449 mapping	648	261	70	hlyIII_BC5449	648
hlyR_BC2196 mapping	645	114	30.84	hlyR_BC2196	645
lef mapping	0	0	0	lef	2430
nheA_BC1809 mapping	1161	311	47.99	nheA_BC1809	1161
nheB_BC1810 mapping	1209	286	42.07	nheB_BC1810	1209
nheC_BC1811 mapping	1080	271	45.68	nheC_BC1811	1080
plcR mapping	712	264	53.66	plcR	858
capC mapping	0	0	0	capC	450
capB mapping	0	0	0	capB	1194
pagA mapping	0	0	0	pagA	2295

## Sheet: BCER4
Supplemental table. The consensus length, total read count, average coverage of virulence gene identification using CLC genomics workbench for each isolate are shown.
Name	Consensus length	Total read count	Average coverage	Reference sequence	Reference length
capA mapping	0	0	0	capA	1236
capD mapping	0	0	0	capD	1530
cerA mapping	850	195	39.09	cerA	852
cerB mapping	1001	161	27.4	cerB	1002
cesA mapping	360	4	0.05	cesA	10176
cesB mapping	151	2	0.04	cesB	8046
cesC mapping	131	1	0.15	cesC	876
cesD mapping	131	1	0.16	cesD	807
ef mapping	0	0	0	ef	2403
enterotoxin1_BC0813 mapping	1294	237	31.34	enterotoxin1_BC0813	1296
enterotoxin2_BC1953 mapping	1292	211	29.42	enterotoxin2_BC1953	1293
enterotoxin3_BC2952 mapping	1178	74	8.79	enterotoxin3_BC2952	1488
enterotoxin4_BC5239 mapping	887	207	38.95	enterotoxin4_BC5239	891
hblA_BC3101 mapping	0	0	0	hblA_BC3101	1401
hblB_BC3102 mapping	0	0	0	hblB_BC3102	1128
hblC_BC3104 mapping	0	0	0	hblC_BC3104	1320
hblD_BC3103 mapping	0	0	0	hblD_BC3103	1221
hlyA_BC4175 mapping	840	148	30.32	hlyA_BC4175	840
hlyII_BC3523 mapping	0	0	0	hlyII_BC3523	1239
hlyIII_BC5449 mapping	648	241	68.57	hlyIII_BC5449	648
hlyR_BC2196 mapping	645	51	13.19	hlyR_BC2196	645
lef mapping	0	0	0	lef	2430
nheA_BC1809 mapping	1161	183	27.53	nheA_BC1809	1161
nheB_BC1810 mapping	1209	190	27.04	nheB_BC1810	1209
nheC_BC1811 mapping	1080	144	23.9	nheC_BC1811	1080
plcR mapping	850	256	53.51	plcR	858
capC mapping	0	0	0	capC	450
capB mapping	0	0	0	capB	1194
pagA mapping	0	0	0	pagA	2295

## Sheet: BCER5
Supplemental table. The consensus length, total read count, average coverage of virulence gene identification using CLC genomics workbench for each isolate are shown.
Name	Consensus length	Total read count	Average coverage	Reference sequence	Reference length
capA mapping	0	0	0	capA	1236
capD mapping	0	0	0	capD	1530
cerA mapping	852	233	47.56	cerA	852
cerB mapping	1002	161	27.27	cerB	1002
cesA mapping	10176	3767	71.59	cesA	10176
cesB mapping	8046	3033	72.84	cesB	8046
cesC mapping	876	296	67.78	cesC	876
cesD mapping	807	304	75.51	cesD	807
ef mapping	0	0	0	ef	2403
enterotoxin1_BC0813 mapping	1275	225	29.54	enterotoxin1_BC0813	1296
enterotoxin2_BC1953 mapping	1289	240	33.14	enterotoxin2_BC1953	1293
enterotoxin3_BC2952 mapping	1157	73	8.04	enterotoxin3_BC2952	1488
enterotoxin4_BC5239 mapping	885	281	53.99	enterotoxin4_BC5239	891
hblA_BC3101 mapping	0	0	0	hblA_BC3101	1401
hblB_BC3102 mapping	0	0	0	hblB_BC3102	1128
hblC_BC3104 mapping	0	0	0	hblC_BC3104	1320
hblD_BC3103 mapping	0	0	0	hblD_BC3103	1221
hlyA_BC4175 mapping	840	165	34.26	hlyA_BC4175	840
hlyII_BC3523 mapping	0	0	0	hlyII_BC3523	1239
hlyIII_BC5449 mapping	648	330	93.73	hlyIII_BC5449	648
hlyR_BC2196 mapping	645	74	19.35	hlyR_BC2196	645
lef mapping	0	0	0	lef	2430
nheA_BC1809 mapping	1161	198	29.4	nheA_BC1809	1161
nheB_BC1810 mapping	1209	210	29.82	nheB_BC1810	1209
nheC_BC1811 mapping	1080	178	28.97	nheC_BC1811	1080
plcR mapping	856	280	57.57	plcR	858
capC mapping	0	0	0	capC	450
capB mapping	0	0	0	capB	1194
pagA mapping	0	0	0	pagA	2295

## Sheet: BCER6
Supplemental table. The consensus length, total read count, average coverage of virulence gene identification using CLC genomics workbench for each isolate are shown.
Name	Consensus length	Total read count	Average coverage	Reference sequence	Reference length
capA mapping	0	0	0	capA	1236
capD mapping	0	0	0	capD	1530
cerA mapping	852	610	130.17	cerA	852
cerB mapping	1002	689	125.41	cerB	1002
cesA mapping	18	2	0.00354	cesA	10176
cesB mapping	0	0	0	cesB	8046
cesC mapping	19	2	0.04	cesC	876
cesD mapping	359	2	0.63	cesD	807
ef mapping	0	0	0	ef	2403
enterotoxin1_BC0813 mapping	1303	722	98.59	enterotoxin1_BC0813	1296
enterotoxin2_BC1953 mapping	1260	407	55.16	enterotoxin2_BC1953	1293
enterotoxin3_BC2952 mapping	1488	400	47.73	enterotoxin3_BC2952	1488
enterotoxin4_BC5239 mapping	891	719	144.06	enterotoxin4_BC5239	891
hblA_BC3101 mapping	1401	487	67.07	hblA_BC3101	1401
hblB_BC3102 mapping	1128	408	69.04	hblB_BC3102	1128
hblC_BC3104 mapping	1320	395	55.95	hblC_BC3104	1320
hblD_BC3103 mapping	1221	422	64.35	hblD_BC3103	1221
hlyA_BC4175 mapping	840	442	96.81	hlyA_BC4175	840
hlyII_BC3523 mapping	0	0	0	hlyII_BC3523	1239
hlyIII_BC5449 mapping	648	643	186.76	hlyIII_BC5449	648
hlyR_BC2196 mapping	645	252	70.09	hlyR_BC2196	645
lef mapping	0	0	0	lef	2430
nheA_BC1809 mapping	1161	543	83.77	nheA_BC1809	1161
nheB_BC1810 mapping	1209	539	77.86	nheB_BC1810	1209
nheC_BC1811 mapping	1080	471	80.7	nheC_BC1811	1080
plcR mapping	858	908	204.1	plcR	858
capC mapping	0	0	0	capC	450
capB mapping	0	0	0	capB	1194
pagA mapping	0	0	0	pagA	2295

## Sheet: BCER7
Supplemental table. The consensus length, total read count, average coverage of virulence gene identification using CLC genomics workbench for each isolate are shown.
Name	Consensus length	Total read count	Average coverage	Reference sequence	Reference length
capA mapping	0	0	0	capA	1236
capD mapping	0	0	0	capD	1530
cerA mapping	852	164	35.59	cerA	852
cerB mapping	1002	170	30.71	cerB	1002
cesA mapping	382	2	0.04	cesA	10176
cesB mapping	0	0	0	cesB	8046
cesC mapping	0	0	0	cesC	876
cesD mapping	0	0	0	cesD	807
ef mapping	0	0	0	ef	2403
enterotoxin1_BC0813 mapping	1305	210	29	enterotoxin1_BC0813	1296
enterotoxin2_BC1953 mapping	1260	131	17.77	enterotoxin2_BC1953	1293
enterotoxin3_BC2952 mapping	1488	100	12.31	enterotoxin3_BC2952	1488
enterotoxin4_BC5239 mapping	891	183	36.84	enterotoxin4_BC5239	891
hblA_BC3101 mapping	1401	127	17.44	hblA_BC3101	1401
hblB_BC3102 mapping	1128	133	21.77	hblB_BC3102	1128
hblC_BC3104 mapping	1320	131	18.97	hblC_BC3104	1320
hblD_BC3103 mapping	1221	82	12.01	hblD_BC3103	1221
hlyA_BC4175 mapping	840	135	29.32	hlyA_BC4175	840
hlyII_BC3523 mapping	0	0	0	hlyII_BC3523	1239
hlyIII_BC5449 mapping	648	177	52.24	hlyIII_BC5449	648
hlyR_BC2196 mapping	645	35	9.48	hlyR_BC2196	645
lef mapping	0	0	0	lef	2430
nheA_BC1809 mapping	1161	168	26.2	nheA_BC1809	1161
nheB_BC1810 mapping	1209	148	21.36	nheB_BC1810	1209
nheC_BC1811 mapping	1080	141	24.05	nheC_BC1811	1080
plcR mapping	858	232	52.49	plcR	858
capC mapping	0	0	0	capC	450
capB mapping	0	0	0	capB	1194
pagA mapping	0	0	0	pagA	2295

## Sheet: BCER8
Supplemental table. The consensus length, total read count, average coverage of virulence gene identification using CLC genomics workbench for each isolate are shown.
Name	Consensus length	Total read count	Average coverage	Reference sequence	Reference length
capA mapping	0	0	0	capA	1236
capD mapping	0	0	0	capD	1530
cerA mapping	852	569	117.32	cerA	852
cerB mapping	1002	498	86.27	cerB	1002
cesA mapping	386	2	0.04	cesA	10176
cesB mapping	299	2	0.04	cesB	8046
cesC mapping	0	0	0	cesC	876
cesD mapping	0	0	0	cesD	807
ef mapping	0	0	0	ef	2403
enterotoxin1_BC0813 mapping	1305	696	93.42	enterotoxin1_BC0813	1296
enterotoxin2_BC1953 mapping	1286	523	71.94	enterotoxin2_BC1953	1293
enterotoxin3_BC2952 mapping	1488	445	51.58	enterotoxin3_BC2952	1488
enterotoxin4_BC5239 mapping	891	710	134.23	enterotoxin4_BC5239	891
hblA_BC3101 mapping	0	0	0	hblA_BC3101	1401
hblB_BC3102 mapping	0	0	0	hblB_BC3102	1128
hblC_BC3104 mapping	172	1	0.13	hblC_BC3104	1320
hblD_BC3103 mapping	398	2	0.36	hblD_BC3103	1221
hlyA_BC4175 mapping	840	421	87.43	hlyA_BC4175	840
hlyII_BC3523 mapping	0	0	0	hlyII_BC3523	1239
hlyIII_BC5449 mapping	648	756	217.48	hlyIII_BC5449	648
hlyR_BC2196 mapping	645	122	31.8	hlyR_BC2196	645
lef mapping	26	2	0.02	lef	2430
nheA_BC1809 mapping	1161	585	86.88	nheA_BC1809	1161
nheB_BC1810 mapping	1209	518	76.66	nheB_BC1810	1209
nheC_BC1811 mapping	1074	366	59.01	nheC_BC1811	1080
plcR mapping	850	818	171.1	plcR	858
capC mapping	0	0	0	capC	450
capB mapping	0	0	0	capB	1194
pagA mapping	0	0	0	pagA	2295

## Sheet: BCER9
Supplemental table. The consensus length, total read count, average coverage of virulence gene identification using CLC genomics workbench for each isolate are shown.
Name	Consensus length	Total read count	Average coverage	Reference sequence	Reference length
capA mapping	0	0	0	capA	1236
capD mapping	0	0	0	capD	1530
cerA mapping	853	59	11.75	cerA	852
cerB mapping	1002	75	12.85	cerB	1002
cesA mapping	10176	1647	30.96	cesA	10176
cesB mapping	8046	1371	32.87	cesB	8046
cesC mapping	876	144	32.07	cesC	876
cesD mapping	807	144	37.17	cesD	807
ef mapping	0	0	0	ef	2403
enterotoxin1_BC0813 mapping	1174	104	13.83	enterotoxin1_BC0813	1296
enterotoxin2_BC1953 mapping	1292	95	13.08	enterotoxin2_BC1953	1293
enterotoxin3_BC2952 mapping	1125	32	3.56	enterotoxin3_BC2952	1488
enterotoxin4_BC5239 mapping	886	107	20.13	enterotoxin4_BC5239	891
hblA_BC3101 mapping	0	0	0	hblA_BC3101	1401
hblB_BC3102 mapping	0	0	0	hblB_BC3102	1128
hblC_BC3104 mapping	0	0	0	hblC_BC3104	1320
hblD_BC3103 mapping	0	0	0	hblD_BC3103	1221
hlyA_BC4175 mapping	838	62	12.28	hlyA_BC4175	840
hlyII_BC3523 mapping	0	0	0	hlyII_BC3523	1239
hlyIII_BC5449 mapping	648	125	35.53	hlyIII_BC5449	648
hlyR_BC2196 mapping	645	35	9	hlyR_BC2196	645
lef mapping	0	0	0	lef	2430
nheA_BC1809 mapping	1161	102	15.5	nheA_BC1809	1161
nheB_BC1810 mapping	1206	100	14.72	nheB_BC1810	1209
nheC_BC1811 mapping	1081	70	11.44	nheC_BC1811	1080
plcR mapping	845	165	33.72	plcR	858
capC mapping	0	0	0	capC	450
capB mapping	0	0	0	capB	1194
pagA mapping	0	0	0	pagA	2295

## Sheet: BCER10
Supplemental table. The consensus length, total read count, average coverage of virulence gene identification using CLC genomics workbench for each isolate are shown.
Name	Consensus length	Total read count	Average coverage	Reference sequence	Reference length
capA mapping	0	0	0	capA	1236
capD mapping	0	0	0	capD	1530
cerA mapping	852	48	9.59	cerA	852
cerB mapping	991	36	6.18	cerB	1002
cesA mapping	564	4	0.07	cesA	10176
cesB mapping	167	2	0.04	cesB	8046
cesC mapping	0	0	0	cesC	876
cesD mapping	0	0	0	cesD	807
ef mapping	18	2	0.01	ef	2403
enterotoxin1_BC0813 mapping	1186	51	6.83	enterotoxin1_BC0813	1296
enterotoxin2_BC1953 mapping	1238	54	7.46	enterotoxin2_BC1953	1293
enterotoxin3_BC2952 mapping	945	15	1.72	enterotoxin3_BC2952	1488
enterotoxin4_BC5239 mapping	888	68	12.91	enterotoxin4_BC5239	891
hblA_BC3101 mapping	0	0	0	hblA_BC3101	1401
hblB_BC3102 mapping	0	0	0	hblB_BC3102	1128
hblC_BC3104 mapping	0	0	0	hblC_BC3104	1320
hblD_BC3103 mapping	0	0	0	hblD_BC3103	1221
hlyA_BC4175 mapping	832	32	6.48	hlyA_BC4175	840
hlyII_BC3523 mapping	0	0	0	hlyII_BC3523	1239
hlyIII_BC5449 mapping	647	54	15.69	hlyIII_BC5449	648
hlyR_BC2196 mapping	641	17	4.26	hlyR_BC2196	645
lef mapping	0	0	0	lef	2430
nheA_BC1809 mapping	1165	37	5.81	nheA_BC1809	1161
nheB_BC1810 mapping	1204	34	4.92	nheB_BC1810	1209
nheC_BC1811 mapping	1035	51	8.78	nheC_BC1811	1080
plcR mapping	730	39	8.05	plcR	858
capC mapping	0	0	0	capC	450
capB mapping	0	0	0	capB	1194
pagA mapping	0	0	0	pagA	2295

[truncated: 18 more sheets: BCER11, BCER13, BCER14, BCER15, BCER16, BCER17, BCER18, BCER19, BCER20, BCER21, BCER22, BCER23, BCER24, BCER26, BCER27, BCER28, BCER29, BCER30]
